# Supplementary material for: Rye Affects Bacterial Translocation, Intestinal Viscosity, Microbiota Composition and Bone Mineralization in Turkey Poults
Source: PLoS One. 2015 Apr 7;10(4):e0122390. doi: 10.1371/journal.pone.0122390 (PMC4388489; doi:10.1371/journal.pone.0122390)
Supplement: S1 Dataset — (XLSX) [file pone.0122390.s001.xlsx]

## Sheet: Body Wt
Trial 1					Trial 2					Group 1 Corn
										Group 2 Rye
Options ls=70;options ps=60;					Options ls=70;options ps=60;
Data btw2;					Data btw2;
Input trt bwt2;					Input trt bwt2;
Cards;					Cards;
1	131				1	111
1	127				1	127
1	142				1	100
1	122				1	111
1	119				1	100
1	144				1	112
1	120				1	120
1	136				1	102
1	153				1	153
1	132				1	112
1	162				1	91
1	133				1	133
1	117				1	98
1	133				1	93
2	80				2	80
2	67				2	67
2	75				2	75
2	66				2	70
2	75				2	76
2	70				2	72
2	75				2	77
2	78				2	78
2	67				2	67
2	80				2	80
2	76				2	76
2	90				2	90
2	72				2	72
2	91				2	91
proc print;					proc print;
proc glm;					proc glm;
class trt;					class trt;
model bwt2=trt;					model bwt2=trt;
means trt/Duncan;					means trt/Duncan;
proc sort;by trt;					proc sort;by trt;
proc means stderr;by trt;					proc means stderr;by trt;
var bwt2;					var bwt2;
run;					run;

## Sheet: Viscosity
Viscosity trial 1					Viscosity trial 2				Group 1 Corn
									Group 2 Rye
Options ls=70;options ps=60;					Options ls=70;options ps=60;
Data btw2;					Data btw2;
Input trt bwt2;					Input trt bwt2;
Cards;					Cards;
1	0.2				1	0.2
1	0.19				1	0.25
1	0.2				1	0.26
1	0.19				1	0.28
1	0.21				1	0.28
2	2.9				2	3.3
2	2.94				2	3.5
2	3.1				2	3.4
2	2.91				2	3.2
2	3.1				2	3.1
proc print;					proc print;
proc glm;					proc glm;
class trt;					class trt;
model bwt2=trt;					model bwt2=trt;
means trt/Duncan;					means trt/Duncan;
proc sort;by trt;					proc sort;by trt;
proc means stderr;by trt;					proc means stderr;by trt;
var bwt2;					var bwt2;
run;					run;

## Sheet: FITC
Group 1 Corn
Group 2 Rye
trial 1						trial 2
Options ls=70;options ps=60;						Options ls=70;options ps=60;
Data btw2;						Data btw2;
Input trt bwt2;						Input trt bwt2;
Cards;						Cards;
1	0.2					1	0.51
1	0.19					1	0.6
1	0.2					1	0.7
1	0.19					1	0.8
1	0.21					1	0.55
1	0.23					1	0.6
1	0.24					1	0.49
1	0.27					1	0.58
1	0.2					1	0.52
1	0.26					1	0.26
1	0.28					1	0.28
1	0.26					1	0.26
2	0.53					2	0.7
2	0.65					2	0.65
2	0.5					2	0.8
2	0.6					2	0.6
2	0.47					2	0.47
2	0.4					2	0.99
2	0.6					2	0.7
2	0.6					2	0.6
2	0.53					2	0.53
2	0.4					2	0.72
2	0.43					2	0.9
2	0.66					2	0.98
proc print;						proc print;
proc glm;						proc glm;
class trt;						class trt;
model bwt2=trt;						model bwt2=trt;
means trt/Duncan;						means trt/Duncan;
proc sort;by trt;						proc sort;by trt;
proc means stderr;by trt;						proc means stderr;by trt;
var bwt2;						var bwt2;
run;						run;

## Sheet: BT
Group 1 Corn
Group 2 Rye
trial 1						trial 2
Options ls=70;options ps=60;						Options ls=70;options ps=60;
Data btw2;						Data btw2;
Input trt bwt2;						Input trt bwt2;
Cards;						Cards;
1	2.13					1	1.9
1	2.14					1	2.2
1	2.16					1	2
1	1.1					1	1.3
1	1.4					1	1.1
1	2.1					1	1.9
1	2					1	1.4
1	3.2					1	1.7
1	2.3					1	1.3
1	3.1					1	3.2
1	2.1					1	2.8
1	1.8					1	3
2	5					2	3
2	3.8					2	3.8
2	3.6					2	3.1
2	5.4					2	5.4
2	3.1					2	3.1
2	4					2	3.1
2	3					2	4
2	3.9					2	4.3
2	3.7					2	3.1
2	3.9					2	3.9
2	5					2	5.9
2	4					2	3.8
proc print;						proc print;
proc glm;						proc glm;
class trt;						class trt;
model bwt2=trt;						model bwt2=trt;
means trt/Duncan;						means trt/Duncan;
proc sort;by trt;						proc sort;by trt;
proc means stderr;by trt;						proc means stderr;by trt;
var bwt2;						var bwt2;
run;						run;

## Sheet: Micro
Group 1 Corn
Group 2 Rye
Trial 1							Trial 2
	MRS						MRS
Options ls=70;options ps=60;						Options ls=70;options ps=60;
Data duo ile ceca;						Data duo ile ceca;
Input trt duo ile ceca;						Input trt duo ile ceca;
Cards;						Cards;
1	1.2	3.98	7.2			1	3	2	7.2
1	1.6	33.6	6.8			1	3	2	8
1	2.4	3	6.5			1	3	3	6
1	1.5	1	7			1	4	4	7
1	2.4	4	6.1			1	3	3	6
1	2.4	5.1	7.1			1	2	1	7
1	1.8	5.2	7.1			1	3	4	7
1	2.2	2.1	8			1	4	3	7
1	2.6	3	7.6			1	3	2.5	7.4
1	2.2	3.9	7.5			1	4	4	7.8
1	3.1	5.6	7.1			1	3.1	5.6	6.8
1	4.1	6.9	6.3			1	4.1	6.9	8
2	5.9	6.25	8.2			2	5	6.25	7
2	6	6.39	9			2	7	7	7
2	7.1	8.1	8.2			2	6	7	8
2	5.8	7.3	9.1			2	6	8	9.1
2	5.9	6.3	8.7			2	5	7	7
2	6	6.9	9.1			2	6	7	9.1
2	4.1	6.3	7.5			2	3	7	8
2	4.6	5.3	8.4			2	5.5	6	9
2	5.9	6.4	7.1			2	6.9	7.8	8
2	6.3	5.5	7.5			2	6	6.6	6
2	7.1	5.8	6.5			2	6.8	5.5	7
2	6.1	4.5	7.2			2	6.1	5	7.2
proc print;						proc print;
proc glm;						proc glm;
class trt;						class trt;
model duo ile ceca=trt;						model duo ile ceca=trt;
means trt/Duncan;						means trt/Duncan;
proc sort;by trt;						proc sort;by trt;
proc means stderr;by trt;						proc means stderr;by trt;
var duo ile ceca;						var duo ile ceca;
run;						run;
McC						McC
Options ls=70;options ps=60;						Options ls=70;options ps=60;
Data duo ile ceca;						Data duo ile ceca;
Input trt duo ile ceca;						Input trt duo ile ceca;
Cards;						Cards;
1	1.2	1	7.2			1	2	1	7.1
1	1.6	1	7			1	3	1	7.2
1	1	2	7			1	2	2.8	8
1	1	2	7			1	3	3	9
1	1	4	8			1	4	1	9
1	1	1.5	8			1	3	1	8
1	1.2	2.5	8			1	1.2	0	7.8
1	0	2.1	9			1	2	1	8.9
1	0	1	9			1	2	1	8.7
1	0	3	9			1	1	2	8.9
1	2	1	7			1	2.3	1	7.8
1	2	2	7			1	2	2	6.6
2	5	6.25	7			2	3.7	3	7
2	5	4	8			2	6	2	7
2	4	3	7			2	5	1	8
2	3	4	8			2	4	2	9
2	2	3	7			2	2	3	8
2	4	4	6			2	2	2	7
2	3	6.3	8			2	4	3	8
2	3	6	8.4			2	3.7	4	8
2	4	6	7.5			2	3.9	7	7.9
2	4	5.5	8			2	4	6	7.5
2	3	6	7			2	3.9	7	7
2	4	4.5	7.8			2	3	4	8
proc print;						proc print;
proc glm;						proc glm;
class trt;						class trt;
model duo ile ceca=trt;						model duo ile ceca=trt;
means trt/Duncan;						means trt/Duncan;
proc sort;by trt;						proc sort;by trt;
proc means stderr;by trt;						proc means stderr;by trt;
var duo ile ceca;						var duo ile ceca;
run;						run;
TAS T						TAS T
Options ls=70;options ps=60;						Options ls=70;options ps=60;
Data duo ile ceca;						Data duo ile ceca;
Input trt duo ile ceca;						Input trt duo ile ceca;
Cards;						Cards;
1	3	5	8			1	3	3	9
1	4	6	9			1	3	2	9
1	4	6	9			1	3	5	9
1	3.8	4	8			1	3.8	2	9
1	3.7	6	8			1	2	1	8
1	2.9	7	9			1	1	2	9
1	2	5.2	8			1	1	5	8
1	4	5	8			1	3	4	8
1	4	4	7.5			1	5	4.1	7.5
1	5	3.1	7.1			1	4	3	7.1
1	4	5.1	7.1			1	5	4	7.1
1	6	5.6	6.3			1	5.5	6	6.3
2	5.9	5	7			2	6	3	7
2	5	4	7			2	6	2	7
2	5	4	9			2	7	2	7
2	5	5	8			2	6	1	9
2	4	6	9			2	6	2	8
2	5	7	9.1			2	8	3	9
2	5	6.9	9			2	4	2	9
2	4	5.3	8			2	5	6	8
2	5.9	6	7			2	7	7	8
2	6.3	5.5	7			2	7	5.9	7.5
2	7.1	5.8	6.8			2	6.39	5.07	7.1
2	6.1	4.5	7			2	6.4	4.9	6.2
proc print;						proc print;
proc glm;						proc glm;
class trt;						class trt;
model duo ile ceca=trt;						model duo ile ceca=trt;
means trt/Duncan;						means trt/Duncan;
proc sort;by trt;						proc sort;by trt;
proc means stderr;by trt;						proc means stderr;by trt;
var duo ile ceca;						var duo ile ceca;
run;						run;

## Sheet: Bone
Group 1 Corn
Group 2 Rye
Trial 1										Trial 2
Options ls=70;options ps=60;										Options ls=70;options ps=60;
Data TS TD BS ASH CAL PHOS;										Data TS TD BS ASH CAL PHOS;
Input trt TS TD BS ASH CAL PHOS;										Input trt TS TD BS ASH CAL PHOS;
Cards;										Cards;
1	4	2	1.5	60	29.1	18				1	6	4.5	2	70	37	22
1	4	2.1	1.2	70	30.2	16.3				1	7	4	1.6	75	38	23
1	5.1	2	1.3	65	34	17.5				1	6	4.6	1.5	80	36	24
1	5.2	3.1	2	55	27	22.3				1	7	5	3	70	30	26
1	5.2	2	1.3	52	25	25.6				1	8	6	1.5	60	34	27
1	4.9	3	1.4	53	24	15.6				1	6	4	1.6	55	36	29
1	5.3	3.1	1.5	54	23	18.6				1	6	4	1.8	57	36	20
1	5.2	3.2	2	50	24	19.4				1	7	3	1.6	73	37	23
1	5.4	3.6	1.7	49	35.3	18				1	5	3	2	36	40	17
1	5.8	3.9	1.9	49	34	16.3				1	5.1	4	2.3	60	49	16.3
1	5.4	5.6	1.6	46	36	15.2				1	5.4	5.6	2.6	65	48	15.2
1	5.2	6.9	1.5	60	37	14				1	5.2	6.9	1.2	87	31	13.9
2	1.5	1.5	0.9	55	18	13				2	2	1.8	0.91	35	21	15
2	1.6	1.6	0.8	60	19	12				2	3	1.9	0.82	34	20	14
2	2	2	0.7	30	16	10				2	2	2.3	0.78	29	18	12
2	1.5	2	0.4	32	13	13				2	1.6	2.4	0.5	31	16	15
2	1.4	1.3	0.8	33	15	14				2	1.3	1.9	0.81	34	20	16
2	1	1.4	0.7	34	16	10				2	1.5	0.9	0.71	36	16	13
2	2.5	1.6	0.6	31	19	12				2	1.6	3	0.69	30	20	16
2	1.6	1.8	0.6	30	28	14				2	1.3	1.81	0.8	29	20	15
2	1.6	1.7	0.6	25	24	16				2	2	1.6	1.4	26	30	20
2	1.1	2	0.7	22	17	14				2	3	1.9	0.6	27	23	22
2	1.6	1.3	2	30	20	15.2				2	4	1.3	1.3	27	25	15.2
2	1.7	1	2	31	17	14				2	1.7	1	2.5	32	27	14.3
proc print;										proc print;
proc glm;										proc glm;
class trt;										class trt;
model TS TD BS ASH CAL PHOS=trt;										model TS TD BS ASH CAL PHOS=trt;
means trt/Duncan;										means trt/Duncan;
proc sort;by trt;										proc sort;by trt;
proc means stderr;by trt;										proc means stderr;by trt;
var TS TD BS ASH CAL PHOS;										var TS TD BS ASH CAL PHOS;
run;										run;
